# Supplementary material for: High altitude population of Arabidopsis thaliana is more plastic and adaptive under common garden than controlled condition
Source: BMC Ecol. 2017 Dec 13;17:39. doi: 10.1186/s12898-017-0149-5 (PMC5729231; doi:10.1186/s12898-017-0149-5)
Supplement: Supplementary file 1 — Additional file 1: Table S1. Post-hoc (Bonferroni) test (P values) for pair wise comparison of traits between the three populations of Arabidopsis thaliana in common garden (CG) and controlled condition (GH). Significant figures are in bold. Table S2. Analysis of significance of effect of population and growth environment (CG vs. GH) on vegetative, flowering and reproductive traits for three populations of Arabidopsis thaliana using mixed model ANOVA. Table S3. Correlation between morphological traits measured within the two conditions. The upper triangle shows Pearson correlation (r) between traits within the common garden (CG) and lower triangle for within the controlled condition (GH). Significant values are shown in bold (*P < 0.05; **P < 0.01; ***P < 0.001). Table S4. Analysis of variation for amount of phenotypic plasticity. The significance of variation in phenotypic plasticity among the three populations was tested using ANOVA. All traits were significant at P value < 0.05. Table S5. Post-hoc (Bonferroni) test (P values) for pair wise comparison of plasticity for all the traits between the three populations of Arabidopsis thaliana. Table S6. Phenotypic plasticity of the three populations of Arabidopsis thaliana. The confidence interval of plasticity was calculated using 1000 iterations. Table S7. Coefficients for direct, indirect and bootstrap estimated total effect for the latent variables used for path analysis in the two condition. Total effect is sum of direct and indirect effect. Numbers in brackets represent 95% confidence interval for total effect. Table S8. Loading and weight of all the traits on their latent variable (blocks) estimated using partial least square path analysis. 95% confidence intervals estimated using 1000 bootstrap are shown in brackets. Table S9. Average monthly weather conditions of Common garden site at Lucknow, India during the growth period. Altitude: 113 m above mean sea level; Geographical coordinates: 260 55′ N, 800 59′ E. T [file 12898_2017_149_MOESM1_ESM.xlsx]

## Sheet: Table S1
Table S1: Post-hoc (Bonferroni) test (P- values) for pair wise comparison of traits between the three populations of Arabidopsis thaliana in common garden (CG) and controlled condition (GH). Significant figures are in bold.
Traits	Common Garden (CG)			Controlled conditions (GH)
	DEH vs MUN	DEH vs CHIT	MUNvs CHIT	DEH vs MUN	DEH vs CHIT	MUNvs CHIT
Leaf Number	0.005	0.012	1	<0.0001	<0.0001	<0.0001
Average Leaf Length	<0.0001	1	<0.0001	0.034	0.009	<0.0001
Average Leaf Width	<0.0001	0.065	<0.0001	<0.0001	<0.0001	<0.0001
Leaf area	<0.0001	<0.0001	<0.0001	0.022	<0.0001	0.061
Leaf Shape	1	0.211	0.22	1	<0.0001	<0.0001
Petiole	<0.0001	0.001	<0.0001	0.549	0.008	0.212
Rosette Area	<0.0001	<0.0001	<0.0001	<0.0001	0.002	0.113
Rosette Shape	0.57	0.357	1	0.218	1	0.031
Flowering Time	0.193	<0.0001	0.007	0.367	<0.0001	<0.0001
Plant Height	<0.0001	<0.0001	0.566	<0.0001	<0.0001	1
Inflorescence Length	<0.0001	<0.0001	0.189	<0.0001	<0.0001	1
Average Silique Length	0.794	<0.0001	0.001	0.056	<0.0001	<0.0001
Average Length of Pedicel of Silique	0.003	<0.0001	0.067	0.769	1	0.822
Average Distance between two siliques	<0.0001	<0.0001	0.404	<0.0001	<0.0001	1
Number of flowers produced	<0.0001	<0.0001	0.263	1	0.108	0.085
Number of fruits	<0.0001	0.001	0.812	1	1	1
Fertility Percentage	0.001	0.028	0.522	0.753	<0.0001	<0.0001

## Sheet: Table S2
Table S2: Analysis of significance of effect of population and growth environment (CG vs. GH) on vegetative, flowering and reproductive traits for three populations of Arabidopsis thaliana using mixed model ANOVA
Traits	Degree of freedom	Population		Environment		Population *Environment
		F- value	P-value	F- value	P-value	F- value	P-value
Leaf Number	2,42	35	<.0001	77497630000000	<.0001	8385786000000	<.0001
Average Leaf Length	2,42	4	0.0208	324832100000000	<.0001	74708440000000	<.0001
Average Leaf Width	2,42	88	<.0001	1756314000000000	<.0001	190034100000000	<.0001
Leaf area	2,42	22	<.0001	2.97698e+16	<.0001	3989801000000000	<.0001
Leaf Shape	2,42	4.8098	0.0132	47.3688	<.0001	55.221	<.0001
Petiole	2,42	18	<.0001	1269471000000000	<.0001	86989870000000	<.0001
Rosette Area	2,42	5.07	0.0107	1237.12	<.0001	403.108	<.0001
Rosette Shape	2,42	1	0.2633	9923427000000	<.0001	79963270000	<.0001
Flowering Time	2,42	64	<.0001	2457922000000	<.0001	130523100000000	<.0001
Plant Height	2,42	172	<.0001	103792000000000	<.0001	3525164000000	<.0001
Inflorescence Length	2,42	89	<.0001	253784500000000	<.0001	1928483000000	<.0001
Average Silique Length	2,42	20	<.0001	6972932000000	<.0001	138276100000	<.0001
Average Length of Pedicel of Silique	2,42	5	0.0123	1522030000000000	<.0001	218330400000000	<.0001
Average Distance between two siliques	2,42	85	<.0001	106205900000000	<.0001	311863700000000	<.0001
Number of flowers produced	2,42	8	0.0014	21660560000	<.0001	9615215000000	<.0001
Number of fruits	2,42	2	0.0995	1674470000000	<.0001	14892150000000	<.0001
Fertility Percentage	2,42	0.0002	0.0002	28684290000000	<.0001	29116630000000	<.0001

## Sheet: Table S3
Table S3: Correlation between morphological traits measured within the two conditions.
The upper trianlge shows Pearson correlation value (r) between traits within the comman garden (CG) and lower triangle for within the controlled condition (GH).
Signiifcant values are shown in bold (* = P<0.05; ** = P<0.01; *** = P<0.001)
	Leaf Number	Leaf Length	Leaf Width	Leaf area	Leaf Shape	Petiole Length	Rosette Area	Rosette Shape	Flowering Time	Plant Height	Length of Inflorescence	Silique Length	Length of Pedicel of silique	Distance between two siliques	Number of flowers	Number of fruits	Fertility Percentage
Leaf Number		-0.0716292	-0.135361	-.340*	0.259914	-0.143133	0.0849647	-0.180183	-0.266737	-.492**	-.457**	.319*	-0.224038	-.489**	-.423**	-.374*	.341*
Leaf Length	-0.137798		.908**	.374*	.415**	.855**	.885**	-0.0812793	-0.0259224	.439**	.374*	0.089048	0.11984	.492**	.491**	.450**	-0.283024
Leaf Width	.805**	-0.233946		0.132538	.594**	.789**	.865**	0.00500913	-0.158463	0.290937	0.20508	0.260527	0.00637162	.388**	.426**	.363*	-.311*
Leaf area	.665**	.309*	.819**		-.671**	.469**	0.181063	0.185199	.582**	.856**	.848**	-.557**	.638**	.810**	.571**	.523**	-.372*
Leaf Shape	-.459**	.650**	-.574**	-0.284944		0.221913	.545**	-0.200607	-.536**	-.485**	-.524**	.616**	-.508**	-.380*	-0.172585	-0.147314	0.160397
Petiole Length	.593**	0.191585	.523**	.596**	-0.048818		.783**	0.00893798	0.136055	.614**	.523**	0.045672	.325*	.650**	.551**	.477**	-.394**
Rosette Area	.616**	.570**	.434**	.719**	0.0584582	.501**		0.0784861	-0.0829536	0.267302	0.217007	0.178311	0.0281261	.361*	.375*	.354*	-0.189442
Rosette Shape	0.0382555	-.466**	0.153103	-0.0510449	-.306*	-0.181909	-0.150192		.325*	.308*	.317*	-0.209784	0.0937387	0.234085	0.190534	0.175821	-0.16266
Flowering Time	-.725**	.530**	-.852**	-.499**	.628**	-.358*	-0.133702	-0.170247		.493**	.526**	-.409**	.406**	.456**	0.144984	0.137959	-0.139134
Plant Height	-.795**	0.0566104	-.635**	-.524**	.337*	-.349*	-.605**	0.141916	.532**		.965**	-.396**	.625**	.928**	.741**	.673**	-.482**
Length of Inflorescence	-.769**	0.0944488	-.583**	-.461**	.360*	-.302*	-.551**	0.148305	.518**	.981**		-.439**	.598**	.864**	.743**	.686**	-.463**
Silique Length	.696**	-.367*	.689**	.408**	-.464**	.417**	0.202474	0.0697448	-.686**	-.519**	-.522**		-0.101764	-.303*	-0.2046	-0.069728	.463**
Length of Pedicel of silique	0.0209073	-0.0990158	0.0809046	-0.012857	-0.0300831	0.190164	-0.0850203	-0.0204552	-0.0739551	0.134027	0.109793	.357*		.607**	.462**	.483**	-0.15596
Distance between two siliques	-.640**	0.0247682	-.483**	-.437**	.334*	-.355*	-.525**	0.0514937	.436**	.769**	.755**	-.313*	0.188814		.729**	.665**	-.452**
Number of flowers	-.303*	0.284538	-0.282251	-0.173582	.367*	-0.211598	-0.0381721	-0.0840699	0.266316	0.288376	.345*	-0.2444	0.0966432	0.277318		.937**	-.509**
Number of fruits	0.0606103	0.123773	0.124846	0.117128	0.138006	0.0117918	0.128026	0.0113163	-0.11788	0.00929036	0.0678681	0.210201	0.212274	0.0939039	.812**		-0.191235
Fertility Percentage	.616**	-.307*	.684**	.470**	-.386**	.394**	0.233496	0.144595	-.668**	-.448**	-.458**	.768**	0.168797	-0.27976	-.391**	0.204165

## Sheet: Table S4
Table S4: Analysis of variation for amount of phenotypic plasticity.
The significance of variation in phenotypic plasticity among the three populations was tested using ANOVA. All the traits were significant at P-value < 0.05.
Vegetative Traits	Degree of freedom	F-value	P-value
(Measured after 5 weeks of germination)
Leaf Number	2,42	1260.99	<0.0001
Average Leaf Length (in cm.)	2,42	1156.3	<0.0001
Average Leaf Width (in cm.)	2,42	1484.95	<0.0001
Leaf area ( Leaf Length *leaf width)	2,42	359.548	<0.0001
Leaf Shape (Leaf Length /Leaf Width)	2,42	2254.63	<0.0001
Petiole Length (in cm.)	2,42	208.615	<0.0001
Rosette Area ( rosette major axis * minor axis)	2,42	352.852	<0.0001
Rosette Shape (Rosette major axis/rosette minor axis)	2,42	351.236	<0.0001
Flowering Time(Number of days from bolting to germination)	2,42	18.192	<0.0001
Reproductive Traits
( Measured after completion of life cycle)
Plant Height (in cm.)	2,42	224.899	<0.0001
Inflorescence Length (in cm.)	2,42	48.435	<0.0001
Average Silique Length (in cm.)	2,42	110.579	<0.0001
Average Length of Pedicel of Silique (in cm.)	2,42	426.245	<0.0001
Average Distance between two Siliques (in cm.)	2,42	71.47	<0.0001
Number of flowers produced	2,42	274.024	<0.0001
Number of fruits	2,42	54	<0.0001
Fertility Percentage(Number of fruits/Number of flowers *100)	2,42	1786.63	<0.0001
Overall plasticity (Average of all plasticity of all traits)	2,42	344.523	<0.0001

## Sheet: Table S5
Table S5: Post-hoc (Bonferroni) test (P- values) for pair wise comparison of plasticity for all traits between the three populations of Arabidopsis thaliana
Traits	Deh vs Mun	Deh vs Chit	Chit vs Mun
Leaf Number	<0.0001	<0.0001	<0.0001
Average Leaf Length	<0.0001	<0.0001	<0.0001
Average Leaf Width	<0.0001	<0.0001	<0.0001
Leaf area	<0.0001	<0.0001	<0.0001
Leaf Shape	1	<0.0001	<0.0001
Petiole	<0.0001	<0.0001	<0.0001
Rosette Area	<0.0001	<0.0001	<0.0001
Rosette Shape	0.044	<0.0001	<0.0001
Flowering Time	1	<0.0001	<0.0001
Plant Height	<0.0001	<0.0001	1
Inflorescence Length	<0.0001	<0.0001	0.007
Average Silique Length	<0.0001	<0.0001	0.001
Average Length of Pedicel of Silique	<0.0001	<0.0001	<0.0001
Average Distance between two siliques	<0.0001	<0.0001	<0.0001
Number of flowers produced	0.124	<0.0001	<0.0001
Number of fruits	0.522	<0.0001	<0.0001
Fertility Percentage	0.005	<0.0001	<0.0001
Overall Plasticity (Average)	<0.0001	<0.0001	0.009

## Sheet: Table S6
Table S6: Phenotypic plasticity of the three populations of Arabidopsis thaliana. The confidence interval of plasticity was calculated using 1000 iterations.
Traits	Deh		Mun		Chit
	Phenotypic plasticity	Confidence Interval	Phenotypic plasticity	Confidence Interval	Phenotypic plasticity	Confidence Interval
Leaf Number	0.11934	0.0020 - 0.2330	0.29149	0.2022 - 0.3783	0.48577	0.4467 - 0.5241
Average Leaf Length	0.18158	0.0899 - 0.2777	0.41478	0.3517 - 0.4801	0.10288	0.0356 - 0.1702
Average Leaf Width	0.12525	0.0347 - 0.2153	0.39823	0.3486 - 0.4489	0.46373	0.4241 - 0.5044
Leaf area	0.29314	0.1399 - 0.4517	0.63996	0.5583 - 0.7254	0.75976	0.7287 - 0.7912
Leaf Shape	0.0359	-0.0115, 0.0785	0.03303	-0.0192, 0.0773	0.7162	0.6633 - 0.7648
Petiole	0.2807	0.1923 - 0.3742	0.52693	0.4708 - 0.5849	0.46663	0.4130 - 0.5188
Rosette Area	0.12467	-0.0530, 0.2849	0.58849	0.4813 - 0.7050	0.27266	0.2277 - 0.3290
Rosette Shape	0.11957	0.0865 - 0.1551	0.1214	0.0883 - 0.1537	0.09235	0.0611 - 0.1243
Flowering Time	0.1572	0.1169 - 0.1961	0.15733	0.1149- 0.2023	0.17599	0.1199 - 0.2336
Plant Height	0.36742	0.2670 - 0.4654	0.14017	0.0680 - 0.2132	0.11342	0.0385 - 0.1835
Inflorescence Length	0.44366	0.3421 - 0.5436	0.33736	0.2480 - 0.4280	0.28234	0.2002 - 0.3650
Average Silique Length	0.11228	0.0700 - 0.1535	0.08469	0.0329 - 0.1383	0.07808	0.0360 - 0.1208
Average Length of Pedicel of Silique	0.08497	0.0147 - 0.1546	0.17537	0.0273 - 0.3322	0.27489	0.2079 - 0.3388
Average Distance between two siliques	0.25681	0.1204 - 0.3951	0.20559	0.1288 - 0.2848	0.14347	0.0673 - 0.2244
Number of flowers produced	0.17845	0.0751 - 0.2894	0.13358	-0.0129, 0.2798	0.04643	-0.0712, 0.1203
Number of fruits	0.15235	0.0517 - 0.2594	0.10466	-0.0386, 0.2341	0.05939	-0.0732, 0.1539
Fertility Percentage	0.03232	0.0014 - 0.0626	0.03426	-0.0234, 0.0804	0.12339	0.0606 - 0.1873

## Sheet: Table S7
Table S7: Coefficients for direct, indirect and bootstrap estimated total effects for the latent variables used for path analysis in the two conditions. Total effect is sum of direct and indirect effect. Numbers in brackets represent 95% confidence interval for total effect.
Relationship of latent variables	Common Graden			Controlled Condition
	Direct Effect	Indirect Effect	Total Effect (95% CI)	Direct Effect	Indirect Effect	Total Effect (95% CI)
Vegetative -> Flowering	0.4814	0	0.4814 (-0.544 - 0.665)	-0.8009	0	-0.8009 (-0.899 - -0.719)
Vegetative -> Reproductive	0.8765	0.0249	0.9013 (-0.868 - 0.939)	-0.7157	-0.0797	-0.7953 (-0.884 - -0.682)
Vegetative -> Fitness	-0.0904	0.7209	0.6305 (-0.455 - 0.788)	0.3217	-0.2634	0.0583 (-0.273 - 0.348)
Flowering -> Reproductive	0.0517	0	0.0517 (-0.162 - 0.48)	0.0995	0	0.0995 (-0.286 - 0.419)
Flowering -> Fitness	-0.2641	0.0486	-0.2155 (-0.471-0.119)	-0.2572	0.0587	-0.1985 (-0.778 - 0.484)
Reproductive -> Fitness	0.9409	0	0.9409 (0.544-1.31)	0.5901	0	0.5901 (-0.694 - 0.929)

## Sheet: Table S8
Table S8: Loading and Weight of all traits on their latent variable (blocks) estimated using partial least square path analysis. 95% confidence intervals estimated using 1000 bootsrap are shown in brackets.
Traits	Blocks	Common Graden		Controlled Condition
		Weight (95% CI)	Loading (95% CI)	Weight (95% CI)	Loading (95% CI)
Leaf Number	Vegetative	0.23308661 (0.0812 - 0.33217)	0.5129826 (-0.577 - 0.7213)	0.2827312 (0.22831 - 0.3223)	0.91515165 (0.8215 - 0.952)
Leaf Length	Vegetative	0.17289496 (0.07157 - 0.2678)	0.6241619 (0.0336 - 0.96)	0.1147302 (0.0307 - 0.24002)	0.18730519 (-0.135 - 0.6273)
Leaf Width	Vegetative	0.09968385 (-0.00815 - 0.2525)	0.4872905 (0.0504 - 0.924)	0.298012 (0.24093 - 0.3318)	0.95022203 (0.9073 - 0.97)
Leaf Area	Vegetative	0.40167228 (0.13854 - 0.4834)	0.8855295 (-0.9066 - 0.948)	0.201525 (0.12245 - 0.234)	0.82155961 (0.5295 - 0.913)
Leaf Shape	Vegetative	0.24145981 (0.0638 - 0.33516)	0.3584089 (-0.667 - 0.6735)	0.1720732 (0.1079 - 0.29354)	0.61369042 (0.452 - 0.8321)
Petiole Length	Vegetative	0.24533359 (0.16302 - 0.2889)	0.7272863 (-0.2153 - 0.942)	0.1413189 (0.04857 - 0.1957)	0.62983812 (0.2811 - 0.776)
Rosette Area	Vegetative	0.10969674 (-0.00955 - 0.2154)	0.4748531 (0.0417 - 0.899)	0.1275769 (0.00428 - 0.177)	0.56667567 (0.1262 - 0.731)
Rosette Shape	Vegetative	0.1592883 (-0.05932 - 0.2649)	0.3213642 (-0.2959 - 0.652)	0.0300139 (-0.06585 - 0.141)	0.13739037 (-0.2595 - 0.537)
Flowering Time	Flowering	1 (1 - 1)	1 (1 - 1)	1 (1 - 1)	1 (1 - 1)
Plant Height	Reproductive	0.2259569 (0.20308 - 0.2491)	0.9703916 (0.9534 - 0.983)	0.225178 (-0.23423 - 0.261)	0.87862625 (0.7098 - 0.933)
Length of Inflorescence	Reproductive	0.2256295 (0.20269 - 0.2476)	0.954998 (0.9166 - 0.979)	0.2258423 (-0.21468 - 0.2566)	0.89252022 (0.7071 - 0.939)
Silique Length	Reproductive	0.09652489 (0.0065 - 0.14741)	0.4487178 (0.118 - 0.6803)	0.2110197 (-0.3823 - 0.29248)	0.72299574 (0.507 - 0.9092)
Pedicel of Silique	Reproductive	0.15671718 (0.1116 - 0.1863)	0.6793921 (0.5358 - 0.781)	0.0142519 (-0.08939 - 0.1376)	0.02229476 (-0.3822 - 0.319)
Distance between two siliques	Reproductive	0.21902989 (0.19673 - 0.244)	0.9303609 (0.8897 - 0.961)	0.202046 (-0.19366 - 0.246)	0.7422114 (0.4233 - 0.864)
Number of Flowers	Reproductive	0.1943978 (0.17058 - 0.2309)	0.8269796 (0.7398 - 0.895)	0.2557578 (-0.07286 - 0.3237)	0.58724857 (0.0652 - 0.738)
Fertility Percentage	Reproductive	0.08939452 (0.0303 - 0.14132)	0.5697538 (0.366 - 0.7446)	0.2037069 (-0.3535 - 0.28737)	0.72430318 (0.586 - 0.8507)
Number of Fruits	Fitness	1 (1 - 1)	1 (1 - 1)	1 (1 - 1)	1 (1 - 1)

## Sheet: Table S9
Table S9: Average monthly weather conditions of Common garden site at Lucknow, India during the growth period.
Altitude: 113 m above mean sea level; Geographical coordinates: 260 55’ N, 800 59’ E
Month	Average Temperature (°C)	Maximum temperature (°C)	Minimum temperature (°C)	Diffused light intensity (kWh/m2)
2013-11-01	19.3433	28.4967	10.0467	49
2013-12-01	15.9742	24.7871	7.33548	43
2014-01-01	13.5871	20.0226	7.75161	51
2014-02-01	16.7893	24.1143	8.73214	50
2014-03-01	22.9226	31.3968	13.2774	65

## Sheet: Table S10
Table S10: Lsmean of phenotypic traits for all accessions with 95% confidence interval
			Leaf Number		Leaf Length		Leaf Width		Leaf Area		Leaf Shape		Petiole Length		Rosette Area		Rosette Shape		Flowering Time		Plant Height		Length of Inflorescence		Silique Length		Length of Pedicel of Silique		Distance between two siliques		Number of Flowers		Number of Fruits		Fertility Percentage
Population	Accession	Treatment	LSMean	95% Confidence Interval	LSMean	95% Confidence Interval	LSMean	95% Confidence Interval	LSMean	95% Confidence Interval	LSMean	95% Confidence Interval	LSMean	95% Confidence Interval	LSMean	95% Confidence Interval	LSMean	95% Confidence Interval	LSMean	95% Confidence Interval	LSMean	95% Confidence Interval	LSMean	95% Confidence Interval	LSMean	95% Confidence Interval	LSMean	95% Confidence Interval	LSMean	95% Confidence Interval	LSMean	95% Confidence Interval	LSMean	95% Confidence Interval	LSMean	95% Confidence Interval
DEH	DEH1	CG	18.3593	13.536063-23.18261	1.41806	1.1097936-1.726316	0.680463	0.5421122-0.8188144	1.04007	0.64845325-1.4316868	2.04676	1.832658-2.260857	0.477574	0.3773764-0.5777721	16.7066	7.806892-25.60629	1.03343	0.9480627-1.118805	45.2683	41.76413-48.77252	16.0952	10.650465-21.54001	10.8686	6.5619685-15.17529	1.34889	1.2231848-1.474604	0.755342	0.6459518-0.8647324	0.41527	0.2140947-0.6164443	179.87	67.917819-291.8224	162.286	127.66295-196.9094	90.7548	85.28733-96.22231
	DEH10	CG	19.2927	13.885928-24.69944	1.4243	1.1160436-1.732566	0.698519	0.5601678-0.83687	1.04988	0.6582642-1.4414978	2.00185	1.787752-2.21595	0.500766	0.4058432-0.5956885	17.5777	7.766427-27.38897	1.08054	0.9951714-1.165914	43.6656	39.64829-47.68301	13.2088	7.331234-19.08645	8.12129	3.4746856-12.76789	1.36382	1.228213-1.499419	0.755312	0.6373123-0.8733109	0.437018	0.2059427-0.6680932	124.423	11.433811-237.4122	114.041	76.68221-151.4005	90.5517	84.65426-96.44917
	DEH11	CG	25.4211	20.020037-30.82225	1.62778	1.3195158-1.936038	0.758241	0.61989-0.8965922	1.33331	0.94169399-1.7249276	2.07534	1.861244-2.289442	0.529955	0.4297573-0.6301531	29.2839	19.479487-39.0882	1.13745	1.0520751-1.222818	43.6347	39.49782-47.77152	14.5593	7.676838-21.44173	10.0936	4.0414222-16.14583	1.23741	1.0897604-1.385069	0.729345	0.6008587-0.8578313	0.480398	0.2443393-0.7164567	132.594	16.759527-248.4288	121.843	78.07427-165.6125	89.9033	82.99996-96.80658
	DEH12	CG	17.9706	12.125995-23.81527	1.33287	0.984045-1.681695	0.662902	0.5063624-0.8194405	0.984909	0.54180955-1.4280086	1.93199	1.692583-2.171395	0.416988	0.3098827-0.5240933	16.1905	5.676796-26.70412	0.994617	0.8984052-1.090829	41.6863	37.67626-45.69628	12.7994	6.533807-19.065	5.86029	0.906422-10.81417	1.37572	1.2401177-1.511324	0.779121	0.6611218-0.8971204	0.389064	0.1400029-0.638126	107.495	-6.506971-221.4972	97.5362	57.71248-137.3599	87.8248	81.54109-94.10853
	DEH13	CG	20.1459	15.062441-25.22942	1.48135	1.1555636-1.807134	0.681072	0.5349391-0.8272044	1.07724	0.66359502-1.4908813	2.19403	1.969082-2.418973	0.47152	0.3713252-0.5717145	18.5158	9.211007-27.82055	1.05834	0.9682785-1.148406	45.6377	41.32828-49.94708	28.1994	21.876176-34.52263	17.5103	12.5144695-22.50612	1.34477	1.2091653-1.480371	0.755312	0.6373123-0.8733109	0.71895	0.4882609-0.9496384	145.662	31.659695-259.6639	136.536	96.36608-176.7063	92.8599	86.5198-99.19996
	DEH14	CG	17.5878	12.186703-22.98892	1.38294	1.0567247-1.709147	0.712818	0.5664108-0.8592247	1.05922	0.6448027-1.4736419	1.87408	1.648896-2.099272	0.41567	0.3154716-0.5158674	17.5022	7.69782-27.30654	1.13947	1.049325-1.229619	47.8323	43.81496-51.84968	23.8946	18.016949-29.77217	17.3499	12.703257-21.99646	1.29715	1.1615463-1.432752	0.679121	0.5611218-0.7971204	0.57908	0.3621043-0.796055	166.423	53.433811-279.4122	144.184	106.82507-181.5433	88.5294	82.63191-94.42682
	DEH15	CG	17.6744	11.105251-24.24349	1.65486	1.2278129-2.081909	0.787801	0.5961747-0.9794275	1.34735	0.80493576-1.8897716	2.0785	1.789521-2.367472	0.495119	0.3644803-0.6257577	25.7664	14.075787-37.45708	1.0673	0.9500737-1.184525	53.1898	49.08412-57.29551	15.7803	9.910667-21.64988	11.2784	6.6347412-15.92212	1.32572	1.1903795-1.461062	0.874359	0.7565877-0.9921307	0.450654	0.2342406-0.6670676	158.423	45.433811-271.4122	139.47	102.14046-176.7994	88.6535	82.76184-94.54518
	DEH2	CG	22.7174	17.633869-27.80085	1.74484	1.4190557-2.070626	0.823929	0.6777963-0.9700615	1.50258	1.08893453-1.9162208	2.077	1.852058-2.301948	0.500091	0.3998966-0.6002859	22.4172	13.112436-31.72198	1.02037	0.9303064-1.110434	43.0045	39.22527-46.78372	15.9577	10.512965-21.40251	9.56863	5.2619685-13.87529	1.33501	1.209296-1.460715	0.831731	0.7223406-0.9411213	0.494436	0.2932614-0.695611	143.245	31.292819-255.1974	127.536	92.91295-162.1594	88.8555	83.38797-94.32294
	DEH3	CG	19.0614	13.99057-24.13223	1.58889	1.2629167-1.91486	0.74258	0.5962866-0.8888727	1.23941	0.82531355-1.653508	2.10861	1.883439-2.333775	0.472881	0.3726245-0.5731372	19.411	10.125405-28.69659	1.0298	0.939688-1.119921	44.7453	41.05752-48.43315	13.4552	7.312996-19.59732	8.24575	3.386767-13.10474	1.25584	1.1301293-1.381549	0.708814	0.599424-0.8182046	0.43402	0.2328447-0.6351943	146.497	32.772413-260.2211	132.191	93.12856-171.253	89.4093	83.24537-95.57329
	DEH4	CG	22.7728	17.218365-28.32731	1.53842	1.1822001-1.89465	0.731621	0.5719226-0.8913189	1.21558	0.76354275-1.6676261	2.03105	1.786985-2.275105	0.571669	0.46223-0.6811086	23.0331	12.986776-33.0795	1.01026	0.9120232-1.108497	42.8013	38.66448-46.93818	10.5603	4.15123-16.9694	5.4415	0.3747295-10.50828	1.46334	1.3156864-1.610995	0.686752	0.5582661-0.8152387	0.47762	0.2415615-0.7136789	154.327	39.936915-268.7168	133.382	92.6409-174.1222	88.025	81.59731-94.45269
	DEH5	CG	21.3471	16.276284-26.41795	1.33055	1.0222936-1.638816	0.636627	0.4904947-0.7827599	0.836674	0.42303065-1.2503169	1.88427	1.659327-2.109218	0.492432	0.3975098-0.5873551	16.461	7.175405-25.74659	1.03861	0.9532345-1.123977	46.4148	42.05418-50.7755	14.0702	8.625465-19.51501	8.38113	4.0744685-12.68779	1.35167	1.2259626-1.477382	0.790064	0.680674-0.8994546	0.494436	0.2932614-0.695611	145.245	33.292819-257.1974	129.036	94.41295-163.6594	88.6792	83.21167-94.14665
	DEH6	CG	23.2888	18.205298-28.37228	1.73631	1.4105239-2.062094	0.79635	0.6502169-0.9424822	1.44462	1.03097955-1.8582658	2.14899	1.924042-2.373932	0.561996	0.4618014-0.6621906	23.3458	14.041007-32.65055	1.04111	0.9510472-1.131175	51.402	47.48175-55.3222	29.1327	23.687965-34.57751	22.6213	17.9915071-27.25107	1.3673	1.2415876-1.493007	0.781731	0.6723406-0.8911213	0.503811	0.3026364-0.704986	150.662	36.659695-264.6639	131.869	92.14271-171.5963	87.4116	81.14292-93.6803
	DEH7	CG	17.3593	12.536063-22.18261	1.46389	1.1556269-1.77215	0.708241	0.56989-0.8465922	1.08093	0.68930973-1.4725433	2.02597	1.811874-2.240073	0.438266	0.3433432-0.5331885	18.5853	9.685642-27.48504	1.0395	0.9541278-1.12487	43.5316	39.60212-47.46098	18.3423	12.598747-24.08595	12.0374	7.492921-16.58187	1.07112	0.9454071-1.196826	0.577564	0.468174-0.6869546	0.531936	0.3307614-0.733111	168.424	55.723259-281.1255	137.602	101.06909-174.1358	82.3689	76.60177-88.13604
	DEH8	CG	19.3471	14.276284-24.41795	1.47986	1.1715991-1.788122	0.825949	0.6875983-0.9643006	1.30748	0.91586065-1.6990942	1.96358	1.749476-2.177674	0.450766	0.3558432-0.5456885	21.0053	11.719691-30.29088	1.10303	1.0176599-1.188402	45.7135	42.01507-49.41201	13.8452	8.400465-19.29001	9.09363	4.7869685-13.40029	1.28084	1.1551293-1.406549	0.769231	0.6598406-0.8786213	0.456936	0.2557614-0.658111	167.245	55.292819-279.1974	143.536	108.91295-178.1594	85.203	79.73552-90.6705
	DEH9	CG	18.2423	12.71853-23.766	1.58009	1.2234082-1.936776	0.788102	0.6279741-0.9482304	1.26938	0.81611676-1.7226344	1.99302	1.748427-2.237606	0.408178	0.2985862-0.5177706	21.1337	11.127113-31.1402	1.02976	0.931396-1.128132	43.8934	40.12813-47.65873	14.9062	8.155276-21.6571	10.0749	4.7353382-15.41447	1.35588	1.2205383-1.491221	0.815629	0.6978575-0.9334005	0.793511	0.5770978-1.0099247	173.596	58.155801-289.0364	153.629	110.7061-196.5518	89.6441	82.87387-96.41437
	DEH1	GH	15.8907	11.067389-20.71394	1.14861	0.8403504-1.456873	0.587592	0.4492411-0.7259433	0.694128	0.3025107-1.0857443	1.97411	1.76001-2.188208	0.342709	0.2405472-0.4448714	14.7359	5.836211-23.63561	1.1749	1.0895306-1.260273	38.2317	34.72748-41.73587	26.0298	20.584989-31.47453	19.6814	15.3747121-23.98803	1.51222	1.3865069-1.637926	0.69188	0.5824898-0.8012705	0.584731	0.3835557-0.7859053	213.88	101.927567-325.8322	187.214	152.59062-221.837	87.7913	82.32377-93.25874
	DEH10	GH	16.824	11.191714-22.45631	1.15486	0.8466004-1.463123	0.605648	0.4672967-0.7439989	0.703938	0.31232166-1.0955552	1.9292	1.715103-2.143301	0.365901	0.2709782-0.4608235	15.607	5.4308-25.78324	1.22201	1.1366393-1.307382	36.629	32.62997-40.62805	23.1434	17.397943-28.88879	16.934	12.3882859-21.47978	1.52714	1.3943427-1.659933	0.69185	0.5762935-0.8074058	0.606479	0.3763264-0.8366314	158.433	45.731614-271.1339	138.969	102.42524-175.5128	87.5881	81.81914-93.35716
	DEH11	GH	22.9525	17.309084-28.59586	1.35833	1.0500726-1.666595	0.66537	0.5270189-0.8037211	0.987368	0.59575144-1.378985	2.0027	1.788596-2.216794	0.39509	0.2929282-0.4972523	27.3132	17.121692-37.50464	1.27891	1.1935429-1.364285	36.598	32.6778-40.51825	24.4938	17.738784-31.24884	18.9064	12.86655-24.94619	1.40074	1.2586216-1.542852	0.665883	0.5422168-0.7895493	0.649859	0.4230806-0.8766373	166.604	51.1636-282.0442	146.771	103.82278-189.7194	86.9397	80.16571-93.7137
	DEH12	GH	15.502	9.290487-21.71343	1.06343	0.7021967-1.424657	0.57003	0.4079314-0.7321294	0.638966	0.18012896-1.0978041	1.85934	1.612064-2.106617	0.282123	0.1713121-0.3929339	14.2198	3.108783-25.33077	1.13609	1.0365286-1.235642	34.6496	30.64286-38.6564	22.7339	16.495819-28.97204	14.673	9.7366821-19.60939	1.53904	1.4062474-1.671838	0.715659	0.600103-0.8312153	0.558525	0.3049583-0.8120925	141.505	27.502777-255.507	122.464	82.77848-162.1492	84.8612	78.59943-91.12305
	DEH13	GH	17.6773	12.499399-22.85512	1.21191	0.8795682-1.544243	0.588201	0.4389742-0.7374271	0.731296	0.30889517-1.1536961	2.12138	1.89211-2.350648	0.336655	0.2344989-0.4388108	16.5451	7.094463-25.99573	1.19981	1.1079947-1.291626	38.601	34.18366-43.01842	38.1339	31.858692-44.40917	26.323	21.3552591-31.29082	1.50809	1.3752951-1.640886	0.69185	0.5762935-0.8074058	0.888411	0.6578675-1.1189537	179.672	65.669444-293.6736	161.464	121.52743-201.4002	89.8963	83.59377-96.19886
	DEH14	GH	15.1191	9.475751-20.76252	1.11349	0.7814457-1.44554	0.619947	0.4709268-0.7689666	0.71328	0.29146393-1.1350956	1.80144	1.572609-2.030262	0.280805	0.1786424-0.3829666	15.5315	5.340025-25.72297	1.28094	1.1892331-1.372647	40.7957	36.79664-44.79471	33.8291	28.083657-39.57451	26.1626	21.6168574-30.70835	1.46047	1.327676-1.593267	0.615659	0.500103-0.7312153	0.748541	0.5363524-0.9607288	200.433	87.731614-313.1339	169.112	132.5681-205.6556	85.5658	79.79679-91.33481
	DEH15	GH	15.2057	8.31491-22.09648	1.38542	0.9415813-1.829254	0.69493	0.4956516-0.8942084	1.00141	0.43733348-1.5654888	2.00585	1.706054-2.305641	0.360254	0.2244356-0.4960725	23.7958	11.577465-36.01404	1.20877	1.0870365-1.330498	46.1532	42.21621-50.09013	25.7148	19.958747-31.47084	20.0912	15.5388082-24.64354	1.48904	1.3559796-1.622106	0.810897	0.6951081-0.9266864	0.620115	0.4074626-0.8327675	192.433	79.731614-305.1339	164.398	127.79698-200.9982	85.6899	79.91247-91.46743
	DEH2	GH	20.2487	15.070827-25.42655	1.4754	1.1430603-1.807735	0.731058	0.5818314-0.8802842	1.15664	0.73423467-1.5790356	2.00435	1.775086-2.233624	0.365226	0.2630704-0.4673822	20.4465	10.995891-29.89716	1.16184	1.0700225-1.253653	35.9678	32.2789-39.65681	25.8923	20.447489-31.33703	18.3814	14.0747121-22.68803	1.49833	1.372618-1.624037	0.768269	0.6588787-0.8776594	0.663897	0.4627223-0.8650719	177.255	65.302567-289.2072	152.464	117.84062-187.087	85.8919	80.4244-91.35938
	DEH3	GH	16.5927	11.397722-21.78773	1.31944	0.9873598-1.651531	0.649709	0.5006657-0.7987515	0.893468	0.47158724-1.3153492	2.03596	1.807003-2.264913	0.338016	0.2359413-0.4400905	17.4403	7.957156-26.92348	1.17127	1.0795259-1.263019	37.7087	33.92761-41.48978	23.3897	16.982073-29.79729	17.0585	11.9918581-22.12513	1.41916	1.2934513-1.544871	0.645352	0.5359621-0.7547427	0.60348	0.4023057-0.8046553	180.506	66.116579-294.8964	157.118	116.3876-197.8493	86.4458	80.0195-92.87203
	DEH4	GH	20.3042	14.762476-25.84585	1.26898	0.9114764-1.626488	0.63875	0.4782192-0.79928	0.869642	0.41524445-1.3240393	1.9584	1.713186-2.203607	0.436804	0.3270919-0.5465168	21.0625	11.04167-31.08325	1.15173	1.0531591-1.250297	35.7647	31.84447-39.68492	20.4948	14.353209-26.63647	14.2542	9.3954541-19.11304	1.62666	1.4845475-1.768778	0.62329	0.4996242-0.7469567	0.647081	0.4203028-0.8738595	188.337	74.612245-302.0609	158.309	119.25049-197.368	85.0614	78.89803-91.22483
	DEH5	GH	18.8784	13.683436-24.07345	1.06111	0.7528504-1.369373	0.543756	0.3945298-0.6929826	0.490731	0.06833079-0.9131317	1.81162	1.582355-2.040893	0.357567	0.2626449-0.4524902	14.4903	5.007156-23.97348	1.18007	1.0947023-1.265445	39.3782	34.91636-43.84003	24.0048	18.559989-29.44953	17.1939	12.8872121-21.50053	1.51499	1.3892847-1.640704	0.726602	0.6172121-0.8359927	0.663897	0.4627223-0.8650719	179.255	67.302567-291.2072	153.964	119.34062-188.587	85.7156	80.24811-91.18308
	DEH6	GH	20.8201	15.642256-25.99797	1.46687	1.1345285-1.799203	0.703478	0.554252-0.8527048	1.09868	0.6762797-1.5210806	2.07634	1.847069-2.305607	0.427131	0.3249751-0.529287	21.3751	11.924463-30.82573	1.18258	1.0907633-1.274394	44.3653	40.22848-48.50218	39.0673	33.622489-44.51203	31.434	26.8722198-35.99585	1.53062	1.4049097-1.656329	0.718269	0.6088787-0.8276594	0.673272	0.4720973-0.8744469	184.672	70.669444-298.6736	156.797	117.01109-196.5832	84.448	78.1707-90.72539
	DEH7	GH	14.8907	10.067389-19.71394	1.19444	0.8861837-1.502706	0.61537	0.4770189-0.7537211	0.734984	0.34336718-1.1266008	1.95332	1.739226-2.167424	0.303401	0.2084782-0.3983235	16.6147	7.714961-25.51436	1.18097	1.0955957-1.266338	36.4949	32.3754-40.61441	28.2769	22.392278-34.16146	20.8501	16.1977445-25.50253	1.23444	1.1087291-1.360148	0.514102	0.4047121-0.6234927	0.701397	0.5002223-0.9025719	202.434	89.444952-315.4233	162.53	125.12673-199.9335	79.4053	73.50178-85.3089
	DEH8	GH	16.8784	11.683436-22.07345	1.21042	0.902156-1.518679	0.733078	0.5947272-0.8714295	0.961535	0.56991811-1.3531517	1.89093	1.676828-2.105026	0.315901	0.2209782-0.4108235	19.0346	9.551442-28.51776	1.2445	1.1591278-1.32987	38.6769	34.91007-42.44374	23.7798	18.334989-29.22453	17.9064	13.5997121-22.21303	1.44416	1.3184513-1.569871	0.705769	0.5963787-0.8151594	0.626397	0.4252223-0.8275719	201.255	89.302567-313.2072	168.464	133.84062-203.087	82.2395	76.77196-87.70694
	DEH9	GH	15.7736	10.198332-21.34885	1.31065	0.9536378-1.66766	0.695231	0.5350184-0.8554438	0.923433	0.46993491-1.3769312	1.92037	1.675784-2.164951	0.273313	0.1637572-0.3828697	19.163	9.069973-29.25598	1.17123	1.0727944-1.269669	36.8568	33.15685-40.55672	24.8407	17.951979-31.72945	18.8876	13.4386504-24.33664	1.5192	1.3861384-1.652265	0.752167	0.636378-0.8679563	0.962972	0.7503197-1.1756246	207.606	91.771226-323.4405	178.557	134.74846-222.3647	86.6805	79.77157-93.58954
MUN	MUN 1	CG	18.96	14.82995-23.08999	1.67229	1.3593196-1.985253	0.866827	0.7462751-0.9873796	1.50086	1.05551006-1.9462181	1.89811	1.631797-2.164425	0.586112	0.4728117-0.699413	22.4199	13.0138911-31.82582	1.0977	1.0093152-1.186089	44.7715	40.2835-49.25945	42.0281	34.89366-49.16264	22.3149	15.26349-29.36627	1.40146	1.2470126-1.555913	0.867136	0.5386915-1.1955798	1.16832	0.9654453-1.3711931	265.055	54.881681-475.2274	198.505	142.83848-254.1715	76.6963	66.56873-86.82397
	MUN 10	CG	16.6266	12.491838-20.76143	1.96465	1.6516807-2.277614	0.946689	0.8261362-1.0672407	1.9334	1.48804864-2.3787567	2.09231	1.825992-2.358619	0.7309	0.6299684-0.8318311	29.971	20.5555581-39.38652	1.04225	0.9538671-1.130641	50.8	46.64143-54.95864	43.8038	36.22442-51.38318	28.0255	20.53473-35.51631	1.2217	1.0672507-1.376151	0.855231	0.5267868-1.183675	1.26475	1.0757241-1.4537705	229.298	17.819021-440.7764	184.817	125.72267-243.9111	79.6503	68.8991-90.40156
	MUN 11	CG	16.6899	13.035562-20.34435	2.03131	1.7183474-2.344281	0.974466	0.853914-1.0950185	1.96712	1.52176392-2.4124719	2.16458	1.898266-2.430894	0.676733	0.5758018-0.7776644	27.3815	18.9621783-35.80076	1.03761	0.9492234-1.125997	54.925	50.76643-59.08364	36.0414	28.61399-43.46886	19.217	11.87725-26.55677	1.27567	1.131403-1.419946	0.783744	0.4791667-1.0883207	1.11891	0.9298908-1.3079372	165.198	-45.801321-376.1983	146.045	88.05654-204.0326	88.0047	77.4547-98.55466
	MUN 12	CG	16.96	12.826566-21.09337	1.84104	1.5280696-2.154003	0.935577	0.8150251-1.0561296	1.81236	1.36700312-2.2577111	1.88131	1.614993-2.14762	0.660066	0.5591351-0.7609978	26.7759	17.3635888-36.18825	1.08767	0.9992793-1.176053	45.6286	41.13083-50.1264	40.7697	32.49539-49.04402	22.8604	14.67897-31.04186	1.23813	1.0833541-1.392903	0.819517	0.4906169-1.1484163	0.98559	0.7821219-1.1890573	185.038	-28.31544-398.3918	154.453	89.90093-219.0061	83.0589	71.31461-94.80319
	MUN 13	CG	20.1899	16.535562-23.84435	2.12645	1.8134863-2.43942	0.974466	0.853914-1.0950185	2.09689	1.65154015-2.5422482	2.17212	1.905802-2.438429	0.690356	0.5839056-0.7968055	34.7452	26.3259283-43.16451	1.07696	0.9885677-1.165342	53.7334	48.82305-58.64372	40.7121	31.38661-50.03766	27.9505	18.72718-37.17386	1.25241	1.0976398-1.407188	0.800469	0.4715692-1.1293687	1.1094	0.9059314-1.3128668	264.238	50.88456-477.5918	206.654	142.94314-270.3639	76.6973	65.10627-88.2884
	MUN 14	CG	16.7342	12.872617-20.59588	1.92159	1.6086252-2.234559	0.941827	0.8212751-1.0623796	1.8725	1.427142-2.31785	2.06084	1.794526-2.327154	0.652102	0.5458325-0.7583722	28.8616	20.0133784-37.70981	1.10206	1.0136751-1.190449	49.4858	44.98798-53.98354	38.8936	29.78412-48.00302	21.6628	12.65649-30.66903	1.10479	0.9500208-1.259569	0.746501	0.417601-1.0754004	1.05702	0.8535505-1.2604858	200.899	-15.366721-417.1645	136.658	65.53978-207.7771	68.2764	55.33756-81.21533
	MUN 15	CG	18.8771	15.008844-22.74536	1.84173	1.5287641-2.154698	0.884883	0.7643306-1.0054352	1.78847	1.34311809-2.2338261	1.97648	1.710167-2.242795	0.622566	0.5216351-0.7234978	33.2132	24.3548912-42.07146	1.1364	1.0480095-1.224783	49.4001	44.48971-54.31039	41.8446	33.36564-50.32348	22.8306	14.44319-31.21805	1.23974	1.0721345-1.407336	0.772769	0.4139755-1.1315632	0.954342	0.7334798-1.1752034	216.157	2.121046-430.1935	190.38	124.23329-256.5272	88.8932	76.85888-100.9276
	MUN 2	CG	16.3057	12.444045-20.1673	1.8827	1.5697363-2.19567	0.979327	0.8587751-1.0998796	1.93847	1.49311423-2.3838222	1.89502	1.628703-2.161331	0.656864	0.5505944-0.7631341	26.1187	17.2705213-34.96695	1.08665	0.9982673-1.175041	42.4858	37.99779-46.97373	46.4705	38.81704-54.12389	30.3755	22.82233-37.92871	1.26813	1.1136792-1.42258	0.805231	0.4767868-1.133675	1.19689	0.9940167-1.3997645	274.964	63.485688-486.4431	208.65	148.94222-268.3582	76.5242	65.66128-87.38708
	MUN 3	CG	15.5914	11.725659-19.45712	1.91743	1.6044585-2.230392	0.95155	0.8309973-1.0721018	1.87412	1.42876623-2.3194743	2.00415	1.737834-2.270462	0.678816	0.5778851-0.7797478	26.8957	18.0409971-35.75035	1.09529	1.0069038-1.183678	47.2	42.71987-51.68022	48.5139	41.36849-55.65924	31.4863	24.41379-38.55882	1.34818	1.1939287-1.502438	0.867136	0.5391021-1.1951691	1.05989	0.8570961-1.2626917	253.34	43.167395-463.5131	216.505	160.73795-272.272	84.1448	73.99892-94.29074
	MUN 4	CG	18.1628	14.301188-22.02445	1.89937	1.5864029-2.212337	0.934188	0.8136362-1.0547407	1.85235	1.40699154-2.2976996	2.07781	1.811499-2.344127	0.742579	0.6363087-0.8488484	29.1316	20.2833784-37.97981	1.05932	0.970932-1.147706	53.55	49.39143-57.70864	44.0461	37.06592-51.02631	25.2004	17.86205-32.53864	1.29859	1.1543197-1.442862	1.25041	0.9458334-1.5549873	1.08558	0.8965574-1.2746038	240.398	30.720483-450.0756	197.557	143.13455-251.9801	81.7865	71.88517-91.68784
	MUN 5	CG	18.3149	14.660562-21.96935	2.10736	1.7943891-2.420323	1.01926	0.8987056-1.1398102	2.17431	1.72895238-2.6196604	2.09052	1.824203-2.356831	0.74734	0.6410706-0.8536103	33.3227	24.9034283-41.74201	1.03947	0.9510876-1.127862	46.4858	41.98798-50.98354	40.5697	32.29548-48.84393	23.9404	15.75447-32.12636	1.2286	1.0738303-1.383379	0.764755	0.435855-1.0936544	1.06654	0.8630743-1.2700097	215.438	2.08456-428.7918	167.654	103.07913-232.2279	80.2457	68.49747-91.99399
	MUN 6	CG	18.8149	15.160562-22.46935	1.7459	1.4329307-2.058864	0.889744	0.7691917-1.0102963	1.68047	1.23511654-2.1258246	1.92403	1.657713-2.190341	0.722289	0.6089539-0.8356235	26.2152	17.7959283-34.63451	1.0708	0.9824144-1.159188	49.16	43.89885-54.42124	37.8581	27.14471-48.57147	21.4837	10.89448-32.07288	1.19807	1.0304678-1.365669	0.872769	0.5139755-1.2315632	1.03212	0.8112576-1.2529812	182.532	-39.208799-404.2724	124.545	40.89614-208.193	74.0798	58.86128-89.29823
	MUN 7	CG	19.3149	15.660562-22.96935	1.99312	1.6801529-2.306087	0.992175	0.8716223-1.1127268	1.98934	1.54398807-2.4346961	2.01292	1.74661-2.279238	0.67607	0.5696199-0.7825198	30.3477	21.9284283-38.76701	1.03919	0.9508045-1.127578	51.24	46.05346-56.4266	39.7097	31.54224-47.87718	22.5604	14.48682-30.63401	1.37675	1.2225001-1.531009	0.914755	0.5867212-1.2427882	1.24085	1.0380485-1.4436441	189.838	-23.51544-403.1918	156.453	92.66808-220.2389	84.6654	73.06066-96.27011
	MUN 8	CG	19.8149	16.160562-23.46935	1.94104	1.6280696-2.254003	0.958494	0.8379417-1.0790463	1.8958	1.45044447-2.3411525	2.00046	1.734142-2.266769	0.701733	0.6008018-0.8026644	31.1252	22.7059283-39.54451	1.04133	0.9529471-1.129721	43.76	38.51019-49.00991	39.6871	30.40129-48.97298	22.6005	13.41555-31.78548	1.41647	1.2490974-1.583832	1.06721	0.7089675-1.4254602	1.11457	0.8773557-1.351778	179.298	-37.600202-396.1957	162.067	89.5494-234.5843	89.8492	76.65578-103.04253
	MUN 9	CG	18.1899	13.948115-22.43179	1.87499	1.5386263-2.211346	0.912293	0.7833555-1.0412305	1.80918	1.33352931-2.2848289	2.08031	1.795695-2.364924	0.722994	0.6147424-0.8312448	26.9722	17.343625-36.60084	1.0735	0.9783514-1.168651	49.6334	44.84049-54.42625	43.6897	35.52496-51.85445	21.0404	12.96515-29.11568	1.39527	1.240497-1.550045	1.03856	0.7096645-1.3674639	1.24273	1.0392647-1.4462001	245.438	32.08456-458.7918	205.853	142.16443-269.5426	85.6336	74.04644-97.22082
	MUN 1	GH	13.5801	9.286905-17.87322	0.877714	0.5647467-1.19068	0.491506	0.3709537-0.6120583	0.299691	-0.14566253-0.7450455	1.83045	1.564136-2.096764	0.224313	0.1067158-0.3419098	5.17692	-4.5697214-14.92357	1.24587	1.157481-1.334255	37.1714	32.7819-41.56089	48.0539	41.07356-55.03421	33.9638	27.05726-40.87043	1.52511	1.3734392-1.676789	0.716315	0.3945379-1.038092	0.947158	0.7478385-1.1464774	228.459	18.781517-438.1367	172.871	118.42683-227.3157	79.0098	69.10454-88.91509
	MUN 10	GH	11.2467	6.96291-15.53054	1.17007	0.8571078-1.483042	0.571367	0.4508148-0.6919194	0.73223	0.28687605-1.1775841	2.02465	1.758331-2.290959	0.3691	0.2681689-0.4700316	12.7281	2.999599-22.45661	1.19042	1.1020328-1.278807	43.2	39.04136-47.35857	49.8295	42.23509-57.42398	39.6745	32.15938-47.18959	1.34535	1.1936773-1.497028	0.70441	0.3826331-1.0261872	1.04359	0.8545628-1.2326092	192.702	-18.776439-404.181	159.183	99.89915-218.4671	81.9638	71.17804-92.74955
	MUN 11	GH	11.3101	7.655654-14.96444	1.23674	0.9237745-1.549708	0.599145	0.4785926-0.7196972	0.765945	0.32059133-1.2112994	2.09692	1.830605-2.363233	0.314934	0.2140022-0.4158649	10.1385	1.7192428-18.55782	1.18578	1.0973892-1.274163	47.325	43.16636-51.48357	42.0672	34.2533-49.88101	30.866	23.12886-38.6031	1.39933	1.2550545-1.543597	0.632923	0.328346-0.9374999	0.897753	0.7087295-1.0867759	128.603	-83.544543-340.7506	120.411	59.52695-181.2947	90.3182	79.24131-101.39498
	MUN 12	GH	11.5801	7.293568-15.86655	1.04646	0.7334967-1.35943	0.560256	0.4397037-0.6808083	0.611185	0.16583053-1.0565386	1.81365	1.547332-2.07996	0.298267	0.1973356-0.3991982	9.53298	-0.2015867-19.26755	1.23583	1.147445-1.324219	38.0285	33.64818-42.4089	46.7954	38.34865-55.24223	34.5094	26.14872-42.87004	1.36178	1.2103154-1.513244	0.668696	0.3474175-0.9899743	0.764428	0.5655443-0.9633123	148.443	-65.593507-362.479	128.82	62.99186-194.6476	85.3724	73.39605-97.34868
	MUN 13	GH	14.8101	11.155654-18.46444	1.33188	1.0189133-1.644847	0.599145	0.4785926-0.7196972	0.895722	0.45036757-1.3410756	2.10446	1.838141-2.370769	0.328556	0.2203416-0.4367705	17.5023	9.0829928-25.92157	1.22512	1.1367335-1.313507	46.1333	41.45596-50.81065	46.7379	37.41957-56.05616	39.5995	30.3805-48.81846	1.37607	1.2246011-1.52753	0.649648	0.3283699-0.9709267	0.888238	0.6893538-1.0871219	227.643	13.606493-441.679	181.02	115.71929-246.3202	79.0108	67.13044-90.89116
	MUN 14	GH	11.3543	7.413229-15.29545	1.12702	0.8140522-1.439986	0.566506	0.4459537-0.6870583	0.671323	0.22596942-1.1166774	1.99318	1.726865-2.259493	0.290303	0.1818404-0.3987652	11.6187	2.6058998-20.63142	1.25023	1.1618408-1.338615	41.8857	37.50532-46.26604	44.9193	35.38457-54.45403	33.3117	23.87643-42.74702	1.22845	1.076982-1.379911	0.59568	0.2744016-0.9169584	0.835857	0.6369729-1.0347409	164.303	-53.644793-382.2516	111.025	36.75583-185.2936	70.5899	57.0779-84.10192
	MUN 15	GH	13.4972	9.562705-17.43169	1.04716	0.7341911-1.360125	0.509562	0.3890093-0.6301138	0.587299	0.1419455-1.0326535	1.90882	1.642507-2.175135	0.260767	0.1598356-0.3616982	15.9702	6.9731792-24.96731	1.28456	1.1961752-1.372949	41.8	37.12263-46.47732	47.8703	39.61808-56.12251	34.4796	26.31658-42.64259	1.36339	1.2024098-1.524364	0.621949	0.2785811-0.9653162	0.73318	0.5211439-0.9452168	179.562	-33.791808-392.9154	164.746	100.41329-229.0797	91.2067	79.50232-102.91108
	MUN 2	GH	10.9258	6.984657-14.86688	1.08813	0.7751633-1.401097	0.604006	0.4834537-0.7245583	0.737296	0.29194164-1.1826497	1.82736	1.561043-2.09367	0.295065	0.1866023-0.4035271	8.8758	-0.1369574-17.88856	1.23482	1.1464331-1.323207	34.8857	30.49618-39.27518	52.4962	44.81056-60.18184	42.0245	34.41436-49.6346	1.39178	1.2401058-1.543456	0.65441	0.3326331-0.9761872	0.975729	0.7764099-1.1750488	238.369	26.890227-449.8476	183.016	123.12362-242.9093	78.8376	67.94111-89.73417
	MUN 3	GH	10.2115	6.274279-14.14868	1.12285	0.8098856-1.435819	0.576228	0.4556759-0.6967805	0.672948	0.22759365-1.1183017	1.93649	1.670174-2.202802	0.317017	0.2160856-0.4179482	9.65274	0.6502397-18.65524	1.24346	1.1550695-1.331843	39.6	35.20339-43.99655	54.5396	47.5582-61.521	43.1353	36.23351-50.03703	1.47184	1.3200302-1.623639	0.716315	0.3941363-1.0384936	0.838733	0.6393656-1.0380997	216.745	7.067231-426.4224	190.871	136.4302-245.3123	86.4583	76.55363-96.36296
	MUN 4	GH	12.7829	8.8418-16.72402	1.1048	0.79183-1.417764	0.558867	0.4383148-0.6794194	0.651173	0.20581895-1.096527	2.01015	1.743839-2.276466	0.380779	0.2723166-0.4892414	11.8887	2.8758998-20.90142	1.20748	1.1190977-1.295872	45.95	41.79136-50.10857	50.0718	42.92359-57.2201	36.8493	29.11706-44.58156	1.42224	1.2779711-1.566514	1.09959	0.7950127-1.4041666	0.864419	0.6753962-1.0534426	203.803	-6.370274-413.9755	171.924	116.1035-227.7436	84.1	73.94441-94.25552
	MUN 5	GH	12.9351	9.280654-16.58944	1.31278	0.9998161-1.62575	0.643937	0.5233843-0.7644888	0.973134	0.5277798-1.4184878	2.02286	1.756542-2.28917	0.385541	0.2770785-0.4940033	16.0798	7.6604928-24.49907	1.18764	1.0992533-1.276027	38.8857	34.50532-43.26604	46.5954	38.16037-55.03051	35.5894	27.25486-43.9239	1.35226	1.2007916-1.50372	0.613934	0.2926556-0.9352124	0.845381	0.6464967-1.0442647	178.843	-35.193507-392.879	142.02	76.29333-207.7462	82.5592	70.60134-94.51705
	MUN 6	GH	13.4351	9.780654-17.08944	0.951325	0.6383578-1.264292	0.514423	0.3938704-0.6349749	0.479298	0.03394395-0.924652	1.85637	1.590052-2.12268	0.360489	0.2429593-0.4780189	8.97228	0.5529928-17.39157	1.21897	1.1305802-1.307354	41.56	36.4111-46.70884	43.8838	32.91877-54.84888	33.1326	22.27345-43.99184	1.32172	1.1607431-1.482697	0.721949	0.3785811-1.0653162	0.810958	0.5989217-1.0229946	145.936	-76.902462-368.7752	98.9108	13.523-184.2987	76.3932	60.85829-91.92815
	MUN 7	GH	13.9351	10.280654-17.58944	1.19855	0.88558-1.511514	0.616853	0.4963009-0.7374055	0.788169	0.34281548-1.2335235	1.94526	1.67895-2.211577	0.31427	0.2060558-0.4224848	13.1048	4.6854928-21.52407	1.18736	1.0989702-1.275744	43.6399	38.29717-48.98274	45.7354	37.36464-54.10624	34.2094	25.92703-42.49173	1.50041	1.3486016-1.652211	0.763934	0.4417553-1.0861127	1.01968	0.820318-1.2190521	153.243	-60.793507-367.279	130.82	65.57614-196.0634	86.9788	75.10883-98.84886
	MUN 8	GH	14.4351	10.780654-18.08944	1.14646	0.8334967-1.45943	0.583173	0.4626204-0.7037249	0.694626	0.24927189-1.1399799	1.9328	1.666481-2.199109	0.339934	0.2390022-0.4408649	13.8823	5.4629928-22.30157	1.1895	1.1011129-1.277887	36.16	31.00513-41.3148	45.7129	36.45064-54.97509	34.2495	25.08947-43.4095	1.54012	1.3790245-1.701208	0.916393	0.5727055-1.2600807	0.893406	0.6614398-1.1253713	142.702	-74.195663-359.6002	136.433	64.24006-208.6262	92.1626	79.02827-105.29698
	MUN 9	GH	12.8101	8.585031-17.03506	1.08041	0.7494102-1.411416	0.536972	0.4099593-0.663984	0.608007	0.13931831-1.0766948	2.01265	1.732239-2.29306	0.361194	0.2547722-0.4676159	9.7293	0.1326284-19.32596	1.22167	1.1280645-1.315269	42.0333	37.28141-46.78517	49.7154	41.36507-58.06581	32.6894	24.43918-40.93958	1.51892	1.3674582-1.670387	0.887744	0.5664651-1.2090219	1.02157	0.8226872-1.2204552	208.843	-5.193507-422.879	180.22	115.06067-245.3788	87.9471	76.09246-99.80173
CHIT	CHIT1	CG	19.2638	17.401-21.12669	1.83545	1.618973-2.05193	0.802685	0.7278991-0.8774713	2.59454	2.4245187-2.7645529	1.175	0.8634981-1.486502	0.597585	0.5201295-0.6750409	20.355	14.881434-25.82857	1.0542	0.9700929-1.138314	56.3378	48.83529-63.84025	40.6946	32.9613-48.42784	23.736	16.06402-31.40802	1.20626	1.0905298-1.321999	0.97756	0.8370991-1.1180211	0.992507	0.821942-1.1630721	200.398	60.064604-340.7308	177.841	130.10129-225.581	91.392	80.86644-101.91751
	CHITT10	CG	18.1388	16.276-20.00169	1.46566	1.249181-1.682138	0.69331	0.6185241-0.7680963	2.21707	2.0470529-2.3870871	0.915	0.6034981-1.226502	0.548071	0.4744736-0.6216676	15.4525	9.978934-20.92607	1.04825	0.9641346-1.132355	51.3378	43.83529-58.84025	43.8	35.50696-52.09304	27.75	19.57708-35.92292	1.1398	1.0266114-1.252987	0.995447	0.8579942-1.1328993	1.0455	0.8607315-1.2302769	237	94.495807-379.5042	179	127.78391-230.2161	78.0646	66.8609-89.26832
	CHIT11	CG	16.8888	15.026-18.75169	1.37764	1.161161-1.594117	0.675949	0.601163-0.7507352	2.219	2.0489832-2.3890174	0.941389	0.629887-1.252891	0.468904	0.3953069-0.542501	16.2575	10.783934-21.73107	1.10331	1.0191986-1.187419	54.2053	45.90159-62.50906	40.5823	32.01357-49.15111	25.442	17.04845-33.83557	1.14627	1.0306844-1.261845	1.02764	0.8711733-1.1841101	1.01768	0.8291668-1.2061834	202.624	59.833233-345.4139	158.983	106.00289-211.9629	78.1544	66.65317-89.65566
	CHIT12	CG	18.5138	16.651-20.37669	1.62226	1.405779-1.838735	0.664838	0.5900519-0.7396241	2.26812	2.0981-2.4381341	1.10167	0.7901648-1.413169	0.581404	0.5078069-0.655001	20.0125	14.538934-25.48607	1.04408	0.9599696-1.12819	53.5033	44.23561-62.77104	40.7388	31.07841-50.3991	24.6642	15.2853-34.0431	1.16641	1.0376642-1.295167	0.833333	0.6559927-1.010674	1.01111	0.7722177-1.2500045	183.333	36.083968-330.5827	172.508	112.742-232.2736	93.3566	80.51887-106.19432
	CHIT13	CG	17.7638	15.901-19.62669	1.4542	1.237723-1.67068	0.648866	0.5740796-0.7236518	2.1141	1.9440856-2.2841198	0.941944	0.6304426-1.253446	0.4913	0.4138445-0.5687559	16.7325	11.258934-22.20607	1.04193	0.9578228-1.126044	54.2027	46.06448-62.34084	43.175	34.88196-51.46804	27.425	19.25208-35.59792	1.11313	0.9999447-1.22632	0.882113	0.7448432-1.0193836	1.0455	0.8607315-1.2302769	217.25	74.745807-359.7542	178.5	127.28391-229.7161	84.3965	73.19282-95.60025
	CHIT14	CG	17.3888	15.526-19.25169	1.50733	1.290848-1.723805	0.688102	0.6133157-0.762888	2.20249	2.0324765-2.3725107	1.26028	0.9487759-1.57178	0.556404	0.4828069-0.630001	22.2075	16.733934-27.68107	1.13734	1.0532321-1.221453	65.0053	56.70159-73.30906	41.6678	33.9653-49.37035	27.4513	19.80359-35.09906	1.2396	1.1240177-1.355178	0.930893	0.7911979-1.070589	1.16434	0.9758335-1.3528501	185.998	45.664604-326.3308	169.995	122.45069-217.54	92.276	81.7831-102.76891
	CHIT15	CG	17.2638	15.401-19.12669	1.48545	1.268973-1.70193	0.675602	0.6008157-0.750388	2.17672	2.0067052-2.3467394	1.01056	0.6990537-1.322057	0.560571	0.4869736-0.6341676	16.9275	11.453934-22.40107	1.11078	1.0266719-1.194893	56.7567	47.14312-66.37018	46.5493	36.39301-56.70552	30.5804	20.72372-40.43718	1.28855	1.1361846-1.440923	1.05908	0.8749341-1.2432216	1.08695	0.8390367-1.3348663	204.831	57.088425-352.5744	174.714	111.94711-237.4803	82.7244	69.23785-96.21094
	CHIT2	CG	18.1388	16.276-20.00169	1.53649	1.320015-1.752971	0.693657	0.6188713-0.7684435	2.19296	2.022938-2.3629722	1.12556	0.8140537-1.437057	0.523071	0.4494736-0.5966676	18.0975	12.623934-23.57107	1.07478	0.9906662-1.158887	66.6053	58.34492-74.86572	42.4272	35.16375-49.69071	28.1964	20.93629-35.45648	1.07727	0.969599-1.184951	0.938617	0.808076-1.0691575	1.06376	0.8881593-1.2393618	208.581	69.789595-347.3713	166.935	122.11867-211.7517	79.3046	69.33565-89.27362
	CHIT3	CG	19.2638	17.401-21.12669	1.58545	1.368973-1.80193	0.695046	0.6202602-0.7698324	2.22595	2.05593-2.3959642	1.13111	0.8196093-1.442613	0.586538	0.5090826-0.663994	20.5525	15.078934-26.02607	1.0385	0.954386-1.122607	49.1733	41.3851-56.96154	37.6255	30.64147-44.60958	24.1906	17.15384-31.22744	1.06609	0.9630783-1.169106	0.915562	0.7915575-1.0395666	0.982393	0.8149114-1.1498746	191.282	53.544624-329.0202	154.529	111.49908-197.5595	80.0687	70.40039-89.73707
	CHIT4	CG	18.9055	16.941112-20.8698	1.74691	1.530431-1.963388	0.744005	0.6692185-0.8187907	2.27158	2.1015678-2.441602	1.49333	1.1818315-1.804835	0.589737	0.5161402-0.6633343	27.7225	22.248934-33.19607	1.04168	0.9575699-1.125791	44.408	35.7768-53.03917	42.9821	35.38356-50.5807	30.8744	23.31582-38.43297	1.20489	1.0928058-1.316965	1.1126	0.9776782-1.2475221	1.17651	0.9770733-1.375952	277.663	137.962518-417.3631	232.257	185.37034-279.1439	86.8464	76.47413-97.21869
	CHIT5	CG	18.3928	16.429015-20.3565	1.38753	1.171056-1.604013	0.66831	0.5935241-0.7430963	2.14659	1.976575-2.3166092	1.11833	0.8068315-1.429835	0.549966	0.4725105-0.6274219	20.2375	14.763934-25.71107	1.10257	1.0184565-1.186677	64.6711	57.16863-72.17358	42.2619	35.28386-49.23986	25.9534	18.92847-32.9784	1.20522	1.100762-1.309679	0.942624	0.8231854-1.0620624	1.19275	1.031769-1.3537253	145.331	7.193386-283.4694	119.712	76.69912-162.7248	82.9439	73.2916-92.59619
	CHIT6	CG	18.6388	16.776-20.50169	1.65316	1.436681-1.869638	0.67213	0.5973435-0.7469157	2.32575	2.1557321-2.4957663	1.07917	0.7676648-1.390669	0.518904	0.4453069-0.592501	19.0725	13.598934-24.54607	1.0589	0.9747899-1.143011	46.7567	39.9705-53.54281	43.8924	37.2505-50.53439	25.8265	19.08924-32.56382	1.12033	1.0259652-1.214696	0.90945	0.7953692-1.0235311	1.08459	0.9308779-1.2383099	192.212	55.150059-329.2736	156.155	115.24036-197.0704	83.0751	73.81048-92.33969
	CHIT7	CG	18.5356	16.571872-20.49936	1.7542	1.537723-1.97068	0.718657	0.6438713-0.7934435	2.35227	2.1822516-2.5222858	1.10028	0.7887759-1.41178	0.606404	0.5328069-0.680001	21.2	15.726434-26.67357	1.065	0.9808949-1.149116	53.2053	44.91739-61.49326	44.4047	34.75224-54.05715	28.2706	18.87956-37.66169	1.13308	1.0047652-1.261399	0.950893	0.8107232-1.0910636	0.881008	0.6921883-1.0698285	196	48.750634-343.2494	139.946	80.27304-199.6186	74.5504	61.6955-87.40536
	CHIT8	CG	17.7638	15.901-19.62669	1.5042	1.287723-1.72068	0.692268	0.6174824-0.7670546	2.11934	1.9493188-2.289353	1.10333	0.7918315-1.414835	0.502237	0.4286402-0.5758343	17.5925	12.118934-23.06607	1.08444	1.0003247-1.168545	47.2053	38.90159-55.50906	44.2278	36.5253-51.93035	26.6313	18.98359-34.27906	1.2796	1.1640177-1.395178	1.05756	0.9178645-1.1972557	1.09768	0.9091668-1.2861834	192.398	52.064604-332.7308	167.595	120.05069-215.14	85.7906	75.29774-96.28356
	CHIT9	CG	17.3888	15.526-19.25169	1.48406	1.267584-1.700541	0.683241	0.6084546-0.7580268	2.26151	2.0914887-2.4315229	1.03167	0.7201648-1.343169	0.510571	0.4369736-0.5841676	17.805	12.331434-23.27857	1.13148	1.0473664-1.215587	53.4343	46.34488-60.52367	42.075	33.78196-50.36804	24.55	16.37708-32.72292	1.08052	0.9818357-1.179208	0.985481	0.8660426-1.1049196	1.05227	0.8912928-1.2132491	197.5	54.995807-340.0042	163.75	112.53391-214.9661	82.4764	71.27269-93.68011
	CHIT1	GH	10.4862	8.623305-12.349	1.67497	1.458487-1.891444	0.480648	0.405862-0.5554343	0.888227	0.7182095-1.0582437	4.24502	1.31580427-7.174237	0.343111	0.2644479-0.4217735	19.6091	15.6104769-23.60775	1.16367	1.0795568-1.247778	68.3245	60.18842-76.4605	46.5169	38.19903-54.83475	33.1114	24.93163-41.29119	1.30727	1.1841773-1.430362	0.700326	0.5518983-0.8487547	0.831653	0.6480698-1.0152354	205.904	64.644037-347.1629	163.091	111.70578-214.4764	81.6762	70.46454-92.88785
	CHIT10	GH	9.36115	7.498305-11.224	1.30517	1.088695-1.521652	0.371273	0.296487-0.4460593	0.510761	0.3407438-0.6807779	1.66011	-1.26910223-4.58933	0.293596	0.219999-0.3671931	13.0504	9.0517269-17.049	1.15771	1.0735985-1.241819	63.3245	55.18842-71.4605	49.6223	39.99125-59.25338	37.1254	27.74983-46.50094	1.2408	1.1154516-1.366156	0.718213	0.5677739-0.8686523	0.88465	0.6810903-1.0882092	242.506	95.483432-389.5281	164.25	104.71965-223.7803	68.3488	55.51487-81.1828
	CHIT11	GH	8.11115	6.248305-9.974	1.21715	1.000675-1.433631	0.353912	0.2791259-0.4286981	0.512691	0.342674-0.6827082	1.93487	-0.99434546-4.864087	0.214429	0.1408324-0.2880264	11.2211	7.2224214-15.219695	1.21277	1.1286625-1.296883	66.192	57.58706-74.79697	46.4047	37.20589-55.60342	34.8174	25.87268-43.7621	1.24727	1.1277837-1.366756	0.750408	0.5854655-0.9153508	0.856821	0.6621816-1.0514598	208.129	63.068114-353.1905	144.233	87.30232-201.1634	68.4386	56.19083-80.68645
	CHIT12	GH	9.73615	7.873305-11.599	1.46177	1.245293-1.678249	0.342801	0.2680148-0.417587	0.561808	0.3917908-0.731825	4.55833	1.62911774-7.48755	0.326929	0.2533324-0.4005264	15.0112	11.0125602-19.009834	1.15354	1.0694335-1.237654	65.49	55.575-75.40503	46.5611	35.81737-57.30477	34.0396	23.6644-44.41477	1.26742	1.1293791-1.405462	0.5561	0.3646821-0.7475174	0.850257	0.5915116-1.1090018	188.839	37.199774-340.4784	157.758	91.28418-224.2314	83.6408	69.44981-97.83182
	CHIT13	GH	8.98615	7.123305-10.849	1.29371	1.077237-1.510194	0.326829	0.2520426-0.4016148	0.407793	0.2377764-0.5778106	2.8184	-0.11082129-5.747611	0.236826	0.1581629-0.3154885	12.4951	8.4964491-16.493722	1.1514	1.0672867-1.235507	66.1894	57.17402-75.20469	48.9973	39.36625-58.62838	36.8004	27.42483-46.17594	1.21414	1.0887849-1.33949	0.60488	0.454264-0.7554956	0.88465	0.6810903-1.0882092	222.756	75.733432-369.7781	163.75	104.21965-223.2803	74.6808	61.84679-87.51472
	CHIT14	GH	8.61115	6.748305-10.474	1.34684	1.130362-1.563319	0.366065	0.2912787-0.4408509	0.496184	0.3261674-0.6662015	5.18731	2.25809622-8.116529	0.301929	0.2283324-0.3755264	12.2655	8.2668658-16.264139	1.24681	1.162696-1.330917	76.992	68.38706-85.59697	47.4901	39.40976-55.57051	36.8267	28.85117-44.80225	1.3406	1.221117-1.460089	0.65366	0.5088453-0.7984744	1.00349	0.8088483-1.1981264	191.504	50.244037-332.7629	155.245	105.33896-205.1516	82.5602	71.62429-93.49617
	CHIT15	GH	8.48615	6.623305-10.349	1.32496	1.108487-1.541444	0.353565	0.2787787-0.4283509	0.470413	0.300396-0.6404302	2.79658	-0.1326351-5.725797	0.306096	0.232499-0.3796931	12.4194	8.4207547-16.418028	1.22025	1.1361357-1.304356	68.7434	59.41863-78.06806	52.3716	42.1864-62.55677	39.9558	30.08082-49.83085	1.38956	1.2374851-1.541633	0.781844	0.5974579-0.9662306	0.926097	0.67776-1.1744341	210.337	61.122206-359.5521	159.964	96.98209-222.9452	73.0086	59.49675-86.52048
	CHIT2	GH	9.36115	7.498305-11.224	1.37601	1.159529-1.592485	0.37162	0.2968343-0.4464065	0.486646	0.3166288-0.656663	3.20809	0.27887748-6.13731	0.268596	0.194999-0.3421931	13.7119	9.7132547-17.710528	1.18424	1.1001301-1.268351	78.592	69.93712-87.24691	48.2495	40.96761-55.53149	37.5718	30.28093-44.86262	1.17828	1.0700066-1.286554	0.661383	0.5307495-0.7920169	0.902906	0.7266102-1.079202	214.086	75.295353-352.8771	152.185	107.28707-197.0832	69.5889	59.5778-79.59992
	CHIT3	GH	10.4862	8.623305-12.349	1.42497	1.208487-1.641444	0.373009	0.2982232-0.4477954	0.519638	0.3496208-0.689655	4.57075	1.64153179-7.499964	0.332064	0.253401-0.4107266	13.5809	9.5822825-17.579556	1.14796	1.0638499-1.232071	61.16	53.42214-68.89789	43.4478	36.81324-50.08244	33.566	26.83557-40.29648	1.1671	1.0686982-1.265497	0.638328	0.5189373-0.7577196	0.821539	0.6609905-0.9820866	196.788	59.726423-333.8499	139.779	98.90763-180.6509	70.353	61.09754-79.60835
	CHIT4	GH	10.1278	8.133341-12.12218	1.58642	1.369945-1.802902	0.421968	0.3471815-0.4967537	0.565276	0.3952587-0.7352928	8.29028	5.36105949-11.219492	0.335263	0.2616657-0.4088598	16.5223	12.2180279-20.826613	1.15114	1.0670338-1.235254	56.3947	48.11966-64.66969	48.8044	41.77068-55.83821	40.2498	33.18104-47.31852	1.30589	1.2008362-1.410945	0.835367	0.7079297-0.9628034	1.01566	0.8257459-1.2055705	283.169	145.030558-421.3066	217.507	174.13902-260.8751	77.1306	67.41955-86.84172
	CHIT5	GH	9.61506	7.619729-11.6104	1.22705	1.01057-1.443527	0.346273	0.271487-0.4210593	0.440283	0.2702659-0.6103	4.02173	1.09251372-6.950946	0.295492	0.2168288-0.3741544	13.4252	9.1191054-17.731249	1.21203	1.1279204-1.296141	76.6578	68.52176-84.79383	48.0842	40.3888-55.77955	35.3288	27.67829-42.97935	1.30623	1.1932583-1.419193	0.66539	0.5415594-0.7892213	1.03189	0.8651199-1.1986655	150.837	11.136862-290.5375	104.962	57.49033-152.4335	73.2281	62.7314-83.72484
	CHIT6	GH	9.86115	7.998305-11.724	1.49267	1.276195-1.709152	0.350093	0.2753065-0.4248787	0.61944	0.449423-0.7894571	3.98107	1.05184908-6.910282	0.264429	0.1908324-0.3380264	14.3012	10.3025602-18.299834	1.16836	1.0842538-1.252475	58.7433	51.95719-65.5295	49.7148	42.74101-56.68852	35.2019	28.17243-42.23141	1.22134	1.1269703-1.315701	0.632216	0.5181356-0.7462975	0.92374	0.7700235-1.0774554	197.718	59.979776-335.4554	141.405	98.44177-184.3689	73.3593	63.70074-83.01787
	CHIT7	GH	9.75792	7.762586-11.75326	1.59371	1.377237-1.810194	0.39662	0.3218343-0.4714065	0.64596	0.4759424-0.8159766	5.017	2.08777937-7.946212	0.351929	0.2783324-0.4255264	17.4906	13.1845022-21.796646	1.17447	1.0903588-1.25858	65.192	56.3553-74.02873	50.227	39.29267-61.16135	37.646	27.07671-48.21532	1.23409	1.0963895-1.371785	0.67366	0.5256602-0.8216595	0.720154	0.5208526-0.9194555	201.506	49.866441-353.1451	125.196	57.59133-192.8002	64.8346	50.3796-79.2897
	CHIT8	GH	8.98615	7.123305-10.849	1.34371	1.127237-1.560194	0.370231	0.2954454-0.4450176	0.413027	0.2430097-0.5830438	3.09728	0.16805965-6.026492	0.247763	0.1741657-0.3213598	14.5758	10.5771436-18.574417	1.1939	1.1097886-1.278009	59.192	50.58706-67.79697	50.0501	41.96976-58.13051	36.0067	28.03117-43.98225	1.3806	1.261117-1.500089	0.780327	0.635512-0.925141	0.936821	0.7421816-1.1314598	197.904	56.644037-339.1629	152.845	102.93896-202.7516	76.0749	65.13893-87.01081
	CHIT9	GH	8.61115	6.748305-10.474	1.32358	1.107098-1.540055	0.361204	0.2864176-0.4359898	0.555197	0.3851795-0.7252137	2.8537	-0.07551548-5.782917	0.256096	0.182499-0.3296931	12.4599	8.4613102-16.458584	1.24094	1.1568303-1.325051	65.421	58.04404-72.79789	47.8973	38.26625-57.52838	33.9254	24.54983-43.30094	1.18153	1.0790018-1.284052	0.708248	0.5844165-0.8320784	0.891416	0.7246437-1.0581893	203.006	55.983432-350.0281	149	89.46965-208.5303	72.7606	59.92666-85.59459

[truncated: 2 more sheets: Sheet1, Table S11]
